# Supplementary material for: The exploration of immune system function changes in marathon athletes after high-intensity training by Agent-Based Model
Source: Front Sports Act Living. 2026 Apr 15;8:1780114. doi: 10.3389/fspor.2026.1780114 (PMC13126728; doi:10.3389/fspor.2026.1780114)
Supplement: Supplementary file 1 [file Table1.xlsx]

## Sheet: Sheet1
	Before training		After training						Ig A levels			Ig M levels			Ig G levels			The comparison of Ig levels in marathon athletes before and after training
leukocyte	7.32139	0.603968	6.12655	0.505401					Before training	After training		Before training	After training		Before training	After training		Before training		After training
Neutrophil	3.70746	0.305842	3.32731	0.274481				1	1.19298	1.38012	1	2.19883	2.36257	1	11.8408	9.93708	IgG	16.25	1.62174	10.81	1.07883
Lymphocyte	2.81325	0.232075	2.70797	0.22339				2	1.21637	1.33333	2	1.1462	1.28655	2	14.7603	12.1267	IgA	1.98	0.197603	2.19	0.218561
Monocyte	0.423854	0.0191597	0.374118	0.374118				3	1.56725	1.80117	3	1.54386	1.77778	3	17.2411	13.5834	IgM	2.25	0.224549	2.01	0.200597
Eosinophil	0.556139	0.0251394	0.467412	0.467412				4	1.23977	1.47368	4	1.54386	1.77778	4	14.6003	12.5545
Basophil	0.0633531	0.00286379	0.0541339	0.0541339				5	2.94737	3.15789	5	2.08187	2.38596	5	15.0336	12.4017
								6	2.99415	3.20468	6	2.59649	2.92398	6	15.755	12.5378
								7	2.2924	2.38596	7	2.80702	2.97076	7	15.586	11.6491
	Before training		After training					8	2.26901	2.45614	8	3.32164	3.53216	8	16.3075	11.4861
Neutrophil	51.0076	4.2078	48.8527	4.03003				9	2.03509	2.03509	9	3.01754	3.20468	9	15.1312	12.0626
Lymphocyte	39.9625	3.29665	39.5008	3.25856				10	1.33333	1.47368	10	2.69006	2.76023	10	17.1686	13.2251
Monocyte	5.49785	0.453537	5.44911	1.81637				11	1.33333	1.49708	11	2.69006	2.90058	11	15.8461	14.2426
Eosinophil	3.31241	0.273252	3.02785	1.51392				12	1.28655	1.38012	12	1.28655	1.52047	12	15.1109	12.4844
Basophil	1.82177	0.150284	1.22127	0.407089				13	2.90058	3.04094	13	1.4269	1.61404	13	15.6915	11.3105
								14	2.87719	3.06433	14	1.63743	1.82456	14	15.6879	11.0133
								15	2.50292	2.66667	15	1.30994	1.45029	15	14.9545	11.2979
								16	2.10526	2.15205	16	1.28655	1.38012	16	14.8035	11.2913
								17	1.45029	1.56725	17	1.49708	1.66082	17	16.7	13.0387
								18	1.16959	1.26316	18	1.63743	1.63743	18	19.2173	11.573
								19	1.21637	1.28655	19	1.91813	2.08187	19	16.3944	11.7102
								20	1.56725	1.66082	20	1.9883	2.10526	20	18.5792	10.9744
								21	1.84795	1.94152	21	2.40936	2.5731	21	15.942	10.0971
								22	2.24561	2.2924	22	2.45614	2.76023	22	14.6003	9.65065
									IL-6 level				IL-8 level				TNF-α level			IL-10 level				The comparison of cytokines in marathon athletes before and after training
									Before training	After training			Before training	After training			Before training	After training		Before training	After training				Before training		After training
								1	0.611111	3.27778		1	13.8543	37.0474		1	2.79752	10.0246		23.7467	5.70894			IL-6	0.98	0.107811	3.58	0.393839
								2	1	2.72222		2	10.6113	41.556		2	2.27244	9.41915		19.7005	7.18609			IL-8	17.55	1.93069	34.61	3.80748
								3	0.944444	3.16667		3	8.61702	33.8386		3	1.06152	9.42614		18.9791	4.98752			TNF-α	2.51	0.276128	9.25	1.0176
								4	0.722222	2.5		4	12.7357	37.1192		4	2.91023	9.91016		21.5629	6.84137			IL-10	15.28	1.68097	2.83	0.311331
								5	0.722222	2		5	9.9135	36.7463		5	4.89174	9.51001		17.7039	3.89799
								6	0.611111	2.55556		6	17.6822	31.0815		6	3.41347	9.17889		15.3213	1.5177
								7	0.944444	3		7	18.1371	39.6609		7	1.51147	9.11773		17.5425	1.79239
								8	0.888889	4.22222		8	9.61931	31.143		8	2.6123	8.92814		14.054	0.854251
								9	1.11111	3.05556		9	19.0163	35.2514		9	1.40051	9.74853		13.3341	1.00452
								10	0.666667	3		10	9.70141	31.6083		10	2.49785	8.94124		15.3619	1.01778
								11	0.666667	2.94444		11	19.0847	41.0052		11	1.6198	9.36061		11.1394	2.12915
								12	1.16667	3.22222		12	18.7426	33.7052		12	2.5127	8.75865		14.0875	0.849321
								13	0.944444	4.55556		13	11.0218	42.2846		13	1.08861	9.58864		12.6228	0.86336
								14	0.777778	3.44444		14	19.6149	41.5081		14	2.66473	8.64157		14.6529	2.70707
								15	1.05556	3.22222		15	13.9295	30.9481		15	2.89101	9.47419		12.8202	1.42333
								16	0.944444	6.55556		16	14.7916	39.5548		16	1.60233	10.3007		18.7326	3.455
								17	0.611111	3.38889		17	9.49958	48.9552		17	2.90411	10.6545		12.2867	1.62611
								18	2.16667	5.77778		18	18.0927	34.3039		18	3.3925	9.23218		11.9396	3.65076
								19	0.666667	3.61111		19	24.2638	34.7657		19	1.42672	7.80896		11.7696	2.18921
								20	0.666667	3.61111		20	18.1748	30.2981		20	4.91183	7.3202		11.4132	3.85431
								21	1	3.83333		21	13.3446	37.6802		21	2.93557	8.64332		15.4633	2.7601
								22	0.944444	5		22	9.75272	35.3062		22	1.91773	9.33527		11.9755	1.923
	Before training		After training
B cell	263.19	19.4667	153.68	11.3669	B cell
NK cell	698.52	51.6657	803.63	59.4401	NK cells
T cell	1429.26	105.714	1387.96	102.66	T cell
CD3+CD4+T细胞	811.92	60.0533	584.35	43.2212	CD3 + CD4 + T cell
CD3+CD8+T细胞	611.08	45.1982	625.69	46.2788	CD3 + CD8 + T cell
	Before training		After training
B cell	10.76	0.795858	7.25	0.536243	B cell
NK cell	29.83	2.20636	31.19	2.30695	NK cells
T cell	57.49	4.25222	55.26	4.08728	T cell
CD3+CD4+T细胞	31.57	2.33506	24.67	1.8247	CD3 + CD4 + T cell
CD3+CD8+T细胞	24.03	1.77737	26.33	1.94749	CD3 + CD8 + T cell
